# Supplementary material for: Albumin Thiolation and Oxidative Stress Status in Patients with Aortic Valve Stenosis
Source: Biomolecules. 2023 Nov 28;13(12):1713. doi: 10.3390/biom13121713 (PMC10742097; doi:10.3390/biom13121713)
Supplement: Supplementary file 1 [file biomolecules-13-01713-s001.zip]

Archive with 1 entries (1 files):
- biomolecules-2661926-supplementary.tif
